# Supplementary material for: Metabolomic Characterization of Fatty Acids in Patients With Coronary Artery Ectasias
Source: Front Physiol. 2021 Nov 19;12:770223. doi: 10.3389/fphys.2021.770223 (PMC8640203; doi:10.3389/fphys.2021.770223)
Supplement: Supplementary file 1 [file Table_1.xlsx]

## Sheet: Sheet1
Supplemental Table S1 Standard compounds and their fragment ions, retention time and internal standards of 110 fatty acid Metabolites
	Metabolites	Name	Ion - Pair	RT(min)	Internal Standard	Linear regression equation	R2
1	10-HDoHE	10-hydroxy docosahexaenoic acid	343.0 > 153.0	7.623	5-HETE-d8	y = 2.041772 * x + 0.029543	0.98719
2	11,12-DHET	11,12-dihydroxy-eicosatrienoic acid	337.0 > 167.0	5.664	5-HETE-d8	y = 0.928297 * x - 0.025193	0.998608
3	11,12-EEQ	(±)11,12-epoxy eicosatetraenoic ecid	317.0 > 167.0	7.768	5-HETE-d8	y = 1.004460 * x + 0.062057	0.990512
4	11,12-EET	11,12-epoxy-eicosatrienoic acid	319.0 > 167.0	8.864	5-HETE-d8	y = 1.108817 * x + 5.911738E-004	0.991787
5	11-dehydro TXB2	11-dehydro Thromboxane B2	367.0 > 161.0	2.104	6-keto PGF1α-d4	y = 1.026434 * x + 0.004284	0.992641
6	11-dehydro TXB3	11-dehydro Thromboxane B3	365.0 > 347.0	1.599	6-keto PGF1α-d4	y = 4.332516 * x + 0.012860	0.995469
7	11-deoxy PGF2α	11-deoxy Prostaglandin F2alpha	337.0 > 257.0	3.621	PGE2-d4	y = 0.122048 * x - 0.013713	0.993175
8	11-HDoHE	11-hydroxy docosahexaenoic acid	343.0 > 121.0	7.762	5-HETE-d8	y = 1.263052 * x + 0.007465	0.995045
9	11-HEPE	11-Hydroxy-eicosapentaenoic acid	317.0 > 167.0	6.504	5-HETE-d8	y = 0.659865 * x + 0.011856	0.992322
10	11-HETE	11-hydroxy-eicosatetraenoic acid	319.0 > 167.0	7.499	5-HETE-d8	y = 1.313561 * x + 0.002677	0.984798
11	12,13-EpOME	12,13-epoxyoctadecenoic acid	295.0 > 195.0	8.336	9-HODE-d4	y = 0.135551 * x + 0.008157	0.990474
12	12-HEPE	12-Hydroxy-eicosapentaenoic acid	317.0 > 179.0	6.66	5-HETE-d8	y = 0.598805 * x + 0.014814	0.992365
13	12-HETE	12-hydroxy-eicosatetraenoic acid	319.0 > 179.0	7.691	5-HETE-d8	y = 5.272602 * x + 0.048997	0.995162
14	12-keto-LTB4	12­oxo Leukotriene B4	333.0 > 179.0	5.1	PGE2-d4	y = 4.185046 * x + 0.044491	0.996373
15	12-oxoETE	12­oxo­5Z,8Z,10E,14Z­eicosatetraenoic acid	317.0 > 153.0	8.035	5-HETE-d8	y = 0.071035 * x - 2.103551E-004	0.994529
16	13,14-dihydro PGE1	13,14-dihydro Prostaglandin E1	355.0 > 337.0	2.511	PGE2-d4	y = 4.056610 * x + 0.006351	0.995133
17	13,14-dihydro PGF1α	13,14-dihydro Prostaglandin F1alpha	357.0 > 339.0	2.503	PGE2-d4	y = 0.539604 * x + 0.013543	0.995419
18	13,14-dihydro-15-keto PGA2	13,14-dihydro-15-keto Prostaglandin A2	333.0 > 113.0	4.296	PGE2-d4	y = 0.023440 * x - 0.008396	0.990566
19	13,14-dihydro-15-keto PGD1	13,14-dihydro-15-keto Prostaglandin D1	353.0 > 335.0	3.481	PGE2-d4	y = 15.543067 * x + 0.050871	0.996155
20	13,14-dihydro-15-keto PGD2	13,14-dihydro-15-keto Prostaglandin D2	351.0 > 333.0	3.207	PGE2-d4	y = 15.099350 * x + 0.134517	0.993945
21	13,14-dihydro-15-keto PGE1	13,14-dihydro-15-keto Prostaglandin E1	353.0 > 335.0	3.047	PGE2-d4	y = 6.643138 * x + 0.009141	0.996409
22	13,14-dihydro-15-keto PGE2	13,14-dihydro-15-keto Prostaglandin E2	351.0 > 333.0	2.776	PGE2-d4	y = 25.991688 * x + 0.103790	0.995713
23	13,14-dihydro-15-keto PGF1α	13,14-dihydro-15-keto Prostaglandin F1alpha	355.0 > 113.0	2.988	PGE2-d4	y = 0.017419 * x - 9.811529E-005	0.992868
24	13,14-dihydro-15-keto PGF2α	13,14-dihydro-15-keto Prostaglandin F2alpha	353.0 > 183.0	2.714	PGE2-d4	y = 0.182065 * x + 0.004226	0.99173
25	13-HDoHE	13-hydroxy docosahexaenoic acid	343.0 > 193.0	7.517	5-HETE-d8	y = 4.994575 * x + 0.023228	0.990996
26	13-HODE	13-hydroxyoctadecadienoic acid	295.0 > 195.0	6.918	9-HODE-d4	y = 0.849789 * x - 0.031623	0.997357
27	13OXOODE	13-oxo-octadecadienoic acid	293.0 > 113.0	7.377	9-HODE-d4	y = 0.032675 * x - 0.008091	0.995034
28	14,15-DHET	14,15-dihydroxy-eicosatrienoic acid	337.0 > 207.0	5.333	5-HETE-d8	y = 1.574915 * x + 0.016263	0.989451
29	14,15-DiHETE	(±)14,15­dihydroxy­5Z,8Z,11Z,17Z­eicosatetraenoic acid	335.0 > 207.0	4.61	5-HETE-d8	y = 0.171224 * x + 0.001901	0.991409
30	14,15-EEQ	(±)14,15-epoxy eicosatetraenoic ecid	317.0 > 207.0	7.683	5-HETE-d8	y = 1.203335 * x - 0.001179	0.993306
31	14,15-EET	14,15-epoxy-eicosatrienoic acid	319.0 > 257.0	8.501	5-HETE-d8	y = 1.185829 * x + 0.019684	0.992373
32	15-dexoy-12,14-PGJ2	15­deoxy­Δ12,14­Prostaglandin J2	315.0 > 271.0	6.278	PGE2-d4	y = 26.103376 * x + 0.138410	0.992503
33	15-dexy-12,14-PGD2	15­deoxy­Δ12,14­Prostaglandin D2	333.0 > 271.0	4.516	PGE2-d4	y = 8.920305 * x + 0.054142	0.995497
34	15-HEPE	15-Hydroxy-eicosapentaenoic acid	317.0 > 219.0	6.447	5-HETE-d8	y = 4.945942 * x + 9.601608E-004	0.996811
35	15-HETE	15-hydroxy-eicosatetraenoic acid	319.0 > 301.0	7.271	5-HETE-d8	y = 2.834201 * x - 0.597418	0.996777
36	15-keto-PGA1	15-keto Prostaglandin A1	333.0 > 235.0	4.296	PGE2-d4	y = 0.559435 * x + 0.002561	0.994476
37	15-keto-PGE1	15-keto Prostaglandin E1	351.0 > 333.0	2.617	PGE2-d4	y = 10.791759 * x + 0.054631	0.990262
38	15-keto-PGE2	15-keto Prostaglandin E2	349.0 > 287.0	2.384	PGE2-d4	y = 3.172736 * x + 0.023683	0.991248
39	15-keto-PGF2α	15-keto Prostaglandin F2alpha	351.0 > 219.0	2.187	PGE2-d4	y = 0.665904 * x + 0.007592	0.995449
40	15-OXOETE	15­oxo­5Z,8Z,11Z,13E­eicosatetraenoic acid	317.0 > 113.0	7.673	5-HETE-d8	y = 0.518437 * x + 0.010668	0.990519
41	15s-HPETE	15S­hydroperoxy­5Z,8Z,11Z,13E­eicosatetraenoic acid	335.0 > 113.0	7.53	5-HETE-d8	y = 2.631253 * x + 0.006638	0.996107
42	16,17-EDP	16,17-epoxy docosapentaenoic acid	343.0 > 281.0	8.71	5-HETE-d8	y = 1.063389 * x + 0.008916	0.991398
43	16-HDoHE	16-hydroxy docosahexaenoic acid	343.0 > 233.0	7.378	5-HETE-d8	y = 2.586518 * x - 0.056947	0.99663
44	16-HETE	16-hydroxy-eicosatetraenoic acid	319.0 > 301.0	6.738	5-HETE-d8	y = 1.045837 * x + 0.010600	0.997123
45	17,18-DiHETE	(±)17,18­dihydroxy­5Z,8Z,11Z,14Z­eicosatetraenoic acid	335.0 > 247.0	4.32	5-HETE-d8	y = 0.195247 * x + 0.002490	0.994966
46	17,18-EEQ	(±)17,18-epoxy eicosatetraenoic ecid	317.0 > 255.0	7.353	5-HETE-d8	y = 1.325991 * x + 0.007267	0.990581
47	17-HDOHE	17-hydroxy docosahexaenoic acid	343.0 > 281.0	7.431	5-HETE-d8	y = 10.278209 * x - 0.060058	0.988648
48	17-HETE	17-hydroxy-eicosatetraenoic acid	319.0 > 247.0	6.689	5-HETE-d8	y = 0.679121 * x - 0.001471	0.992492
49	18-HEPE	18-Hydroxy-eicosapentaenoic acid	317.0 > 255.0	6.116	5-HETE-d8	y = 1.149502 * x + 0.020266	0.993009
50	18-HETE	18-hydroxy-eicosatetraenoic acid	319.0 > 261.0	6.582	5-HETE-d8	y = 0.360400 * x + 0.005383	0.991669
51	19,20-EDP	19,20-epoxy docosapentaenoic acid	343.0 > 281.0	8.391	5-HETE-d8	y = 1.931892 * x + 0.002471	0.997102
52	19OHPGE2	19(R)-hydroxy Prostaglandin E2	367.0 > 331.0	0.559	6-keto PGF1α-d4	y = 5.859194 * x + 0.017814	0.994654
53	19OHPGF2α	19(R)-hydroxy Prostaglandin F2alpha	369.0 > 325.0	0.522	6-keto PGF1α-d4	y = 3.250807 * x + 0.007582	0.992398
54	19r-HETE	19R-hydroxy-eicosatetraenoic acid	319.0 > 275.0	6.252	5-HETE-d8	y = 0.954668 * x + 0.014688	0.992626
55	20-carboxy LTB4	20-carboxy Leukotriene B4	365.0 > 129.0	1.056	6-keto PGF1α-d4	y = 0.595283 * x - 0.049805	0.995136
56	20-HDoHE	20-hydroxy docosahexaenoic acid	343.0 > 281.0	7.122	5-HETE-d8	y = 7.526185 * x + 7.880032E-004	0.996107
57	20-HETE	20-hydroxy-eicosatetraenoic acid	319.0 > 301.0	6.344	5-HETE-d8	y = 0.957581 * x + 0.013687	0.990253
58	20-OH-LTB4	20-hydroxy Leukotriene B4	351.0 > 195.0	1.174	6-keto PGF1α-d4	y = 0.666438 * x - 0.019869	0.99474
59	4-HDoHE	4-hydroxy docosahexaenoic acid	343.0 > 101.0	8.263	5-HETE-d8	y = 3.720759 * x - 0.390011	0.994598
60	5,6-DHET	5,6-dihydroxy-eicosatrienoic acid	337.0 > 145.0	6.282	5-HETE-d8	y = 0.275791 * x + 0.032108	0.984271
61	5,6-EET	5,6-epoxy-eicosatrienoic acid	319.0 > 191.0	9.146	5-HETE-d8	y = 0.934615 * x + 0.011111	0.990721
62	5-HEPE	5-Hydroxy-eicosapentaenoic acid	317.0 > 115.0	6.852	5-HETE-d8	y = 0.755247 * x - 0.002365	0.992259
63	5-HETE	5-hydroxy-eicosatetraenoic acid	319.0 > 115.0	7.947	5-HETE-d8	y = 0.701719 * x + 0.017922	0.986638
64	5-oxoETE	5­oxo­6E,8Z,11Z,14Z­eicosatetraenoic acid	317.0 > 203.0	8.717	5-HETE-d8	y = 0.165378 * x + 0.011043	0.998215
65	5s, 14r-Lipoxin B4	5(S),14(R)-Lipoxin B4	351.0 > 221.0	2.231	PGE2-d4	y = 0.253160 * x + 0.002973	0.991207
66	5s,6r-DiHETE	5S,6R­dihydroxy­7E,9E,11Z,14Z­eicosatetraenoic acid	335.0 > 115.0	5.984	5-HETE-d8	y = 0.394154 * x + 0.017291	0.992859
67	5sHpETE	5S­hydroperoxy­6E,8Z,11Z,14Z­eicosatetraenoic acid	335.0 > 129.0	8.255	5-HETE-d8	y = 0.169422 * x - 0.004996	0.995954
68	6-keto PGE1	6-keto Prostaglandin E1	367.0 > 143.0	1.142	PGE2-d4	y = 0.574230 * x + 0.036963	0.997145
69	6-keto PGF1α	6-keto Prostaglandin F1alpha	369.0 > 163.0	1.005	6-keto PGF1α-d4	y = 2.366562 * x + 0.027222	0.992922
70	6-trans LTB4	6-trans Leukotriene B4	335.0 > 195.0	4.375	5-HETE-d8	y = 1.263027 * x + 0.009407	0.995525
71	7-HDoHE	7-hydroxy docosahexaenoic acid	343.0 > 141.0	7.815	5-HETE-d8	y = 1.884182 * x + 0.015518	0.996226
72	8,9-DHET	8,9-dihydroxy-eicosatrienoic acid	337.0 > 127.0	5.919	5-HETE-d8	y = 0.141773 * x - 0.009290	0.991436
73	8,9-EEQ	(±)8,9-epoxy eicosatetraenoic ecid	317.0 > 69.0	7.893	5-HETE-d8	y = 1.064288 * x + 0.006994	0.990546
74	8,9-EET	8,9-epoxy-eicosatrienoic acid	319.0 > 127.0	8.97	5-HETE-d8	y = 0.137031 * x - 0.006615	0.99319
75	8-HDoHE	8-hydroxy docosahexaenoic acid	343.0 > 189.0	7.956	5-HETE-d8	y = 3.381076 * x - 0.021770	0.995257
76	8-HEPE	8-Hydroxy-eicosapentaenoic acid	317.0 > 155.0	6.585	5-HETE-d8	y = 0.657591 * x + 0.013279	0.995385
77	8-HETE	8-hydroxy-eicosatetraenoic acid	319.0 > 155.0	7.67	5-HETE-d8	y = 0.484084 * x + 0.012384	0.996329
78	8-iso-PGA1	8-iso Prostaglandin A1	335.0 > 317.0	3.498	PGE2-d4	y = 8.357668 * x + 0.070158	0.994489
79	8-iso PGF2α	8-iso Prostaglandin F2alpha	353.0 > 193.0	1.506	6-keto PGF1α-d4	y = 0.204491 * x + 0.008788	0.99362
80	9,10-EpOME	9,10-epoxyoctadecenoic acid	295.0 > 171.0	8.464	9-HODE-d4	y = 0.722939 * x + 0.019603	0.991726
81	9-HEPE	9-Hydroxy-eicosapentaenoic acid	317.0 > 69.0	6.713	5-HETE-d8	y = 0.153384 * x + 0.016367	0.99296
82	9-HETE	9-hydroxy-eicosatetraenoic acid	319.0 > 167.0	7.819	5-HETE-d8	y = 0.121711 * x + 0.020575	0.986407
83	9-HODE	9-hydroxyoctadecadienoic acid	295.0 > 171.0	6.982	9-HODE-d4	y = 0.656502 * x + 0.044751	0.990929
84	9-OXOODE	9-oxo-octadecadienoic acid	293.0 > 185.0	7.633	9-HODE-d4	y = 0.082962* x - 0.012100	0.9955
85	ARA	Arachidonic acid	303.0 > 303.0	11.511	ARA-d8	y = 0.700727 * x - 34.237380	0.990571
86	DHA	Docosahexaenoic acid	327.0 > 283.0	11.291	ARA-d8	y = 12.550463 * x + 0.622946	0.994554
87	DPA	Docosapentaenoic acid	329.0 > 329.0	11.904	ARA-d8	y = 76.479738 * x + 1.072729	0.998813
88	EPA	Eicosapentaenoic acid	301.0 > 301.0	10.369	ARA-d8	y = 76.026186 * x + 1.227645	0.996269
89	lipoxin A4	Lipoxin A4	351.0 > 115.0	2.686	PGE2-d4	y = 0.889806 * x - 0.002077	0.990834
90	LTB4	Leukotriene B4	335.0 > 195.0	4.513	5-HETE-d8	y = 0.943204 * x + 0.004909	0.996765
91	LTD4	Leukotriene D4	495.0 > 143.0	2.509	PGE2-d4	y = 0.090747 * x - 0.014098	0.992375
92	LTE4	Leukotriene E4	438.0 > 235.0	3.188	PGE2-d4	y = 0.342634 * x - 0.008837	0.994574
93	Maresin-1	Maresin-1	359.0 > 123.0	4.45	PGE2-d4	y = 0.259390 * x + 0.006585	0.995526
94	N-acetyl-LTE4	N-acetyl Leukotriene E4	480.0 > 115.0	5.267	PGE2-d4	y = 0.229256 * x - 0.040092	0.992252
95	PGA2	Prostaglandin A2	333.0 > 233.0	3.514	PGE2-d4	y = 4.501376 * x + 0.024887	0.992643
96	PGB2	Prostaglandin B2	333.0 > 235.0	3.622	PGE2-d4	y = 0.210241 * x - 0.032341	0.9937
97	PGD2	Prostaglandin D2	351.0 > 271.0	2.274	PGE2-d4	y = 1.488814 * x + 0.010515	0.99354
98	PGD3	Prostaglandin D3	349.0 > 269.0	1.747	PGE2-d4	y = 1.226657 * x + 0.008503	0.992583
99	PGE1	Prostaglandin E1	353.0 > 317.0	2.179	PGE2-d4	y = 7.325226 * x + 0.046536	0.99642
100	PGE2	Prostaglandin E2	351.0 > 271.0	2.042	PGE2-d4	y = 2.310161 * x + 0.019169	0.996035
101	PGE3	Prostaglandin E3	349.0 > 269.0	1.581	PGE2-d4	y = 3.282780 * x + 0.021858	0.997663
102	PGF1α	Prostaglandin F1alpha	355.0 > 311.0	1.889	PGE2-d4	y = 1.053212 * x + 0.011317	0.991038
103	PGF2α	Prostaglandin F2alpha	353.0 > 193.0	1.868	PGE2-d4	y = 0.606509 * x + 0.007537	0.997409
104	PGF3α	Prostaglandin F3alpha	351.0 > 307.0	1.42	PGE2-d4	y = 0.160141 * x + 0.002976	0.997564
105	PGG2	Prostaglandin G2	367.0 > 287.0	2.517	PGE2-d4	y = 7.381158 * x + 0.022828	0.991777
106	PGJ2	Prostaglandin J2	333.0 > 271.0	3.55	PGE2-d4	y = 7.297158 * x + 0.046871	0.995254
107	Resolvin-D1	Resolvin-D1	375.0 > 141.0	2.762	PGE2-d4	y = 0.543921 * x - 0.001883	0.991537
108	Resolvin-D2	Resolvin-D2	375.0 > 141.0	2.386	PGE2-d4	y = 0.065427 * x - 0.007788	0.994044
109	TXB2	Thromboxane B2	369.0 > 169.0	1.525	6-keto PGF1α-d4	y = 10.684387 * x + 0.037409	0.995287
110	TXB3	Thromboxane B3	367.0 > 169.0	1.15	6-keto PGF1α-d4	y = 4.860932 * x - 0.008520	0.991582
